# Supplementary material for: Imaging immunomodulatory treatment responses in a multiple sclerosis mouse model using hyperpolarized 13C metabolic MRI
Source: Commun Med (Lond). 2023 May 22;3:71. doi: 10.1038/s43856-023-00300-1 (PMC10202949; doi:10.1038/s43856-023-00300-1)
Supplement: Supplementary file 3 — Supplementary Data 1 [file 43856_2023_300_MOESM3_ESM.xlsx]

## Sheet: Figures 1a, 1e and 1f
Supplementary Data for Figure 1a
EAE score
Control	CPZ-EAE	CPZ-EAE + DMF	CPZ-EAE + FTY720
0	2.5	0	0
0	3	2.5	0
0	0	2	0
0	3.5	2	0
0	3	2	0
0	3	2	0
0	2.5	2	0
0	2.5	0	0
0	3.5	0	0
0	3.5	0	0
0	2	0	0
0	2.5		0
0			0
0			0
Supplementary Data for Figure 1e
HP 13C lac. / pyr.
Control	CPZ-EAE	CPZ-EAE + DMF	CPZ-EAE + FTY720
0.062505	0.125005	0.09235	0.112819
0.081546	0.164925	0.093149	0.082583
0.076433	0.175761	0.074059	0.124239
0.056599	0.105326	0.128126	0.121847
0.038243	0.102917	0.121312	0.131356
0.086934	0.136023	0.107368	0.078228
0.053328	0.100069	0.084718	0.063769
	0.150909	0.099907	0.079802
	0.142169	0.119376
Supplementary Data for Figure 1f
nUrea
Control	CPZ-EAE	CPZ-EAE + DMF	CPZ-EAE + FTY720
0.480333	0.641565	0.498566	0.274709
0.662169	0.602233	0.923963	0.697008
0.693212	1.05861	0.691085	0.414157
0.422375	0.206385	0.948161	0.575977
0.869244	0.778843	0.574153	1.43662
1.20905	0.339609	0.464442	1.05119
0.98426	0.903833	0.384188	0.5736
	1.41215	0.500854	0.196706
	0.754085	0.757068
