# Supplementary material for: Imaging immunomodulatory treatment responses in a multiple sclerosis mouse model using hyperpolarized 13C metabolic MRI
Source: Commun Med (Lond). 2023 May 22;3:71. doi: 10.1038/s43856-023-00300-1 (PMC10202949; doi:10.1038/s43856-023-00300-1)
Supplement: Supplementary file 4 — Supplementary Data 2 [file 43856_2023_300_MOESM4_ESM.xlsx]

## Sheet: Figures 2c and 2d
Supplementary Data for Figure 2c
T1 enhancement (mm3)
Control	CPZ-EAE	CPZ-EAE + DMF	CPZ-EAE + FTY720
2.6549	9.3254	1.89173	1.25113
1.78842	12.4755	6.29287	0.805749
0.311291	3.2224	4.9497	2.74663
0.567659	8.51316	2.03264	0.634761
1.2694	4.19337	3.82075	0.305187
	4.41873	4.96281	1.00094
	3.4796	2.64284	0.579756
	9.65699	5.02279	0.494353
Supplementary Data for Figure 2d
Fibrinogen (area, mm2)
Control	CPZ-EAE	CPZ-EAE + DMF	CPZ-EAE + FTY720
0	1.22027	0.184541	0
0	1.19295	2.07011	0
0	4.09769	2.78241	0
0	1.27588	0.119375	0
	1.16309	0.612926	0
	0.665266		0
