# Supplementary material for: Imaging immunomodulatory treatment responses in a multiple sclerosis mouse model using hyperpolarized 13C metabolic MRI
Source: Commun Med (Lond). 2023 May 22;3:71. doi: 10.1038/s43856-023-00300-1 (PMC10202949; doi:10.1038/s43856-023-00300-1)
Supplement: Supplementary file 5 — Supplementary Data 3 [file 43856_2023_300_MOESM5_ESM.xlsx]

## Sheet: Figures 3a-b and 3d-h
Supplementary Data for Figure 3a
PDH activity (A OD/min)
Control	CPZ-EAE	CPZ-EAE + DMF	CPZ-EAE + FTY720
5.86e-05	6.17e-06	1.91e-05	1.68e-05
6.34e-05	4.27e-06	3.5e-05	5.21e-06
5.52e-05	1.67e-05	2.09e-05	4.26e-05
7.51e-05	1.08e-05	1.82e-05	2.62e-05
	6.02e-06	4.7e-05	2.7e-05
	2.49845e-06	3.09e-05	1.69e-05
			4.02e-05
Supplementary Data for Figure 3b
LDH activity (A OD/min)
Control	CPZ-EAE	CPZ-EAE + DMF	CPZ-EAE + FTY720
0.000249	0.000233	0.000251	0.000134
0.000272	0.000211	0.000256	0.000255
0.00031	0.00019	0.000302	0.000263
	0.000152	0.000304	0.000193
	0.000326	0.000214	0.000143
		0.000231	0.000118
			0.000185
Supplementary Data for Figure 3d
Iba1 (% area)
Control	CPZ-EAE	CPZ-EAE + DMF	CPZ-EAE + FTY720
3.80975	35.081	9.38875	17.2275
4.47025	33.361	21.9258	18.665
4.781	25.081	16.3822	18.3863
3.17675	26.1103	23.054	16.118
4.45533	26.7707		19.2458
Supplementary Data for Figure 3e
CD68 (% area)
Control	CPZ-EAE	CPZ-EAE + DMF	CPZ-EAE + FTY720
0.68975	11.3695	5.24775	15.6445
0.7345	18.625	1.6615	15.4905
0.52	16.194	9.53125	10.2103
0.757	12.9795	7.0495	14.6677
0.34025	16.5445	6.9045	7.214
0.595	16.6747		9.50875
Supplementary Data for Figure 3f
CD3 (# cells/mm2)
Control	CPZ-EAE	CPZ-EAE + DMF	CPZ-EAE + FTY720
2.54326	202.452	13.817	1.69443
0	272.599	80.5794	9.12801
0	196.741	137.89	9.52803
0	160.47	27.8503	16.575
0.179711	228.921	56.5252	9.69177
0	176.748		16.2682
Supplementary Data for Figure 3g
PDK1 (% area)
Control	CPZ-EAE	CPZ-EAE + DMF	CPZ-EAE + FTY720
0.079	20.061	4.019	4.616
0.026	16.871	6.465	7.819
0.508	18.196	9.526	4.788
0.269	15.365	7.827	5.122
0.024	14.668	4.932	5.597
0.127	12.699		5.973
Supplementary Data for Figure 3h
GFAP (% area)
Control	CPZ-EAE	CPZ-EAE + DMF	CPZ-EAE + FTY720
5.95775	19.5012	25.577	24.0635
8.62175	31.5375	25.3562	26.0998
9.1255	31.71	36.3543	29.5033
9.39275	32.93	32.2302	17.7462
10.5392	32.26	34.868	23.587
	34.209		28.3858
