# Supplementary material for: Imaging immunomodulatory treatment responses in a multiple sclerosis mouse model using hyperpolarized 13C metabolic MRI
Source: Commun Med (Lond). 2023 May 22;3:71. doi: 10.1038/s43856-023-00300-1 (PMC10202949; doi:10.1038/s43856-023-00300-1)
Supplement: Supplementary file 6 — Supplementary Data 4 [file 43856_2023_300_MOESM6_ESM.xlsx]

## Sheet: Supplementary Figure 1b-d
Supplementary Data for Supplementary Figure 1b
Lac. / Pyr. z-score
Control	CPZ-EAE	CPZ-EAE + DMF	CPZ-EAE + FTY720
-1.08975	0.620614	-0.04996	-0.60318
-0.56627	1.40365	-0.21063	-0.83522
-0.62288	1.50879	-0.81542	-0.41422
-1.11647	-0.04828	0.540992	0.16287
-1.402	0.057367	0.539234	-0.6496
-0.32983	0.677225	0.045663	0.382654
-1.19112	-0.02605	-0.49075	0.205678
	1.15641	-0.14231	0.669963
	0.996965	0.368256
Supplementary Data for Supplementary Figure 1c
[1-13C]pyruvate z-score
Control	CPZ-EAE	CPZ-EAE + DMF	CPZ-EAE + FTY720
1.29436	-0.34176	-0.09975	-0.07021
1.09197	-0.91276	-0.10071	-0.07684
1.01347	-1.52618	-0.07132	-0.71113
0.252591	-0.57643	0.238091	-0.5022
-0.25198	3.39218	-0.44374	0.208544
-0.07505	-0.25842	-0.31451	-0.95718
1.19001	1.44451	0.29011	-0.70622
	0.110725	-1.18859	0.806425
	-0.35034	-1.08651
Supplementary Data for Supplementary Figure 1d
[1-13C]lactate z-score
Control	CPZ-EAE	CPZ-EAE + DMF	CPZ-EAE + FTY720
-0.10352	0.273302	-0.13448	-0.45484
0.409433	0.102401	-0.17836	-0.79266
0.202948	-0.5963	-0.58605	-0.8063
-0.74895	-0.36321	0.848505	-0.1844
-1.28386	3.09691	0.100467	-0.18381
-0.26939	0.53016	-0.07563	-0.48206
-0.34908	1.30945	-0.09953	-0.29397
	1.27001	-0.95638	1.59001
	0.594565	-0.57908
