# Supplementary material for: Imaging immunomodulatory treatment responses in a multiple sclerosis mouse model using hyperpolarized 13C metabolic MRI
Source: Commun Med (Lond). 2023 May 22;3:71. doi: 10.1038/s43856-023-00300-1 (PMC10202949; doi:10.1038/s43856-023-00300-1)
Supplement: Supplementary file 7 — Supplementary Data 5 [file 43856_2023_300_MOESM7_ESM.xlsx]

## Sheet: Supplementary Figure 2
Supplementary Data for Supplementary Figure 2
MBP (% area)
Control	CPZ-EAE	CPZ-EAE + DMF	CPZ-EAE + FTY720
60.7837	42.45	52.5558	33.365
60.4985	36.2062	48.3135	39.116
56.1557	38.8593	42.8453	34.8128
60.1895	36.5595	45.6523	38.325
56.6778	34.3205	45.9412	36.7767
	37.8422		38.654
